# Supplementary material for: Mitochondrial Changes Induced by SGLT2i in Lymphocytes from Diabetic Kidney Transplant Recipients: A Pilot Study
Source: Int J Mol Sci. 2025 Apr 3;26(7):3351. doi: 10.3390/ijms26073351 (PMC11989945; doi:10.3390/ijms26073351)
Supplement: Supplementary file 1 [file ijms-26-03351-s001.zip]

Archive with 1 entries (1 files):
- ijms-3474921-supplementary.pdf
